# Supplementary material for: Effects of Intermittent Fasting on Regulation of Metabolic Homeostasis: A Systematic Review and Meta-Analysis in Health and Metabolic-Related Disorders
Source: J Clin Med. 2023 May 26;12(11):3699. doi: 10.3390/jcm12113699 (PMC10253889; doi:10.3390/jcm12113699)
Supplement: Supplementary file 1 [file jcm-12-03699-s001.zip]

Archive with 1 entries (1 files):
- jcm-2229268-supplementary.docx
